# Supplementary material for: Multilevel modeling and value of information in clinical trial decision support
Source: BMC Syst Biol. 2014 Dec 24;8:6. doi: 10.1186/s12918-014-0140-0 (PMC4304628; doi:10.1186/s12918-014-0140-0)
Supplement: Additional file 2 — Mechanistic selenium metabolism model in SBML format. Nominal rate constant and initial species concentrations are supplied. Generated with COPASI 4.14 (www.copasi.org). [file 12918_2014_140_MOESM2_ESM.zip]

Archive with 1 entries (1 files):
- 1605058520145097_add2.xml
